# Supplementary material for: Phytochemical Analysis and Allelopathic Potential of an Aggressive Encroacher Shrub, Euryops floribundus (Asteraceae)
Source: Plants (Basel). 2025 Feb 17;14(4):601. doi: 10.3390/plants14040601 (PMC11859777; doi:10.3390/plants14040601)
Supplement: Supplementary file 1 [file plants-14-00601-s001.zip]

Archive with 1 entries (1 files):
- plants-3453241-supplementary.pdf
